# Supplementary material for: Toxicity Assessment of (4Z)-Lachnophyllum and (4Z,8Z)-Matricaria Lactones: Implications for Environmental Safety of Bioherbicides
Source: Toxins (Basel). 2025 Apr 1;17(4):169. doi: 10.3390/toxins17040169 (PMC12031237; doi:10.3390/toxins17040169)
Supplement: Supplementary file 1 [file toxins-17-00169-s001.zip]

Archive with 1 entries (1 files):
- toxins-3445023-supplementary.docx
